# Supplementary material for: Decellularised Human Umbilical Artery as a Vascular Graft Elicits Minimal Pro-Inflammatory Host Response Ex Vivo and In Vivo
Source: Int J Mol Sci. 2021 Jul 26;22(15):7981. doi: 10.3390/ijms22157981 (PMC8347020; doi:10.3390/ijms22157981)
Supplement: Supplementary file 1 [file ijms-22-07981-s001.zip]

Archive with 1 entries (1 files):
- ijms-1298505-supplementary.pdf
